# Supplementary material for: Case of blaKPC-12-carrying hypervirulent Klebsiella pneumoniae from bloodstream infection in China
Source: JAC Antimicrob Resist. 2025 Apr 5;7(2):dlaf048. doi: 10.1093/jacamr/dlaf048 (PMC11971478; doi:10.1093/jacamr/dlaf048)
Supplement: dlaf048_Supplementary_Data [file dlaf048_supplementary_data.zip]

Archive with 2 entries (2 files):
- Supplementary_method_CLEAN.docx
- Supplementary_Table_CLEAN.docx
